# Supplementary material for: Impact of Antibiotic Prophylaxis on Surgical Site Infections in Cardiac Surgery
Source: Antibiotics (Basel). 2023 Jan 4;12(1):85. doi: 10.3390/antibiotics12010085 (PMC9854463; doi:10.3390/antibiotics12010085)
Supplement: Supplementary file 1 [file antibiotics-12-00085-s001.zip]

Archive with 1 entries (1 files):
- antibiotics-2090933-supplementary.pdf
